# Supplementary material for: Enhancement of therapeutic potential of mesenchymal stem cell-derived extracellular vesicles
Source: Stem Cell Res Ther. 2019 Sep 23;10:288. doi: 10.1186/s13287-019-1398-3 (PMC6757418; doi:10.1186/s13287-019-1398-3)
Supplement: Supplementary file 1 — Table S1 Overview of MSC-EVs studies. There are total 126 published articles that address the therapeutic function of EVs in a variety of disease models. (XLSX 19 kb) [file 13287_2019_1398_MOESM1_ESM.xlsx]

## Sheet: Supplementary Table 1
MSCs orgin	Model	In vivo/In vitro potency	Associated molecule	EVs isolation method	Ref. (PMID #)
Human adipose	Angiogenesis	Increased angiogenic capacity of endothelial cells	N.D.	Ultracentrifugation	24725987
Human adipose	Angiogenesis	Increased angiogenic capacity of endothelial cells	miR-125a	Ultracentrifugation	27252357
Human adipose	Breast cancer	Promoted migration	N.D.	Ultracentrifugation	23812844
Human adipose	Renal ischemia	Mitigated renal fibrosis	N.D.	Ultracentrifugation	29050313
Human adipose	Osteoarthritis	Reduced inflammatory cytokine in osteoblast	N.D.	Ultracentrifugation	29230269
Human adipose	Skin injury	Decreased the sice of scars and increased collagen synthesis	N.D.	Ultracentrifugation	29042658
Human adipose	T cell activation	Inihibited differrentiation and activated T cells	N.D.	Ultracentrifugation	25414703
Human adipose	Prostate cancer	Decreased proliferation and increased apoptosis	miR145	PureExo Kit	27465939
Human adipose	Hepatitis	Decreased liver fibrosis	N.D.	ExoQuick-TC	28382720
Human adipose	Wound healing	Accelerated cutaneous would healing and increased collagen production	N.D.	ExoQuick-TC	27615560
Human bone marrow	Retinal ischemia	Preserved retinal vascular flow and reduced associated retinal thinning	N.D.	Ultrafiltration	28636406
Human bone marrow	Vesicles characteriazation	Changed RNA contents and protein patterns in vesicles according to media components	N.D.	Ultracentrifugation	28188071
Human bone marrow	Vascularization	Changed vascularization activity according to seeding cell density and passages	N.D.	Ultracentrifugation	28932818
Human bone marrow	Breast cancer	Inhibited endothelial cell migration and tube formation by supernatants from EV-treated breast cancer cells	miR-100	Ultracentrifugation	28741069
Human bone marrow	Intervertebral disc degeneration	Inhibited nucleus pulposus cell apoptosis	miR-21	Ultracentrifugation	28805297
Human bone marrow	Optic nerve crush	Promoted regeneration of retinal ganglion cells axons	Argonaute-2	Ultracentrifugation	28198592
Human bone marrow	Acute kidney injury	Recovered renal injury	mRNA (CCNB1, CDK8, CDC6)	Ultracentrifugation	28471327
Human bone marrow	Nasopharyngeal carcinoma	Promoted nasopharyngeal carcinoma cell growth	FGF19	Ultracentrifugation	27186416
Human bone marrow	Asthma	Promoted immunosuppression of regulatory T cell	N.D.	Ultracentrifugation	29277503
Human bone marrow	Inflammation-induced brain injury	Reduced microgliosis and reactive astrogliosis	N.D.	Ultracentrifugation	27847282
Human bone marrow	Gastric cancer	Promoted tumor cell growth	N.D.	Ultracentrifugation	28817816
Human bone marrow	Acute lung injury	Reduced edema and netophils influx	N.D.	Ultracentrifugation	23939814
Human bone marrow	Multiple myeloma	Promoted multiple myeloma tumor growth	N.D.	Ultracentrifugation	23454749
Human bone marrow	Myocardial ischemia	Preserved cardiac performance	N.D.	Ultracentrifugation	24337504
Human bone marrow	Skeletal muscle regeneration	Increased myogenesis and angiogenesis	miR-494	Ultracentrifugation	25862500
Human bone marrow	Breast cancer	Decreased tumor activity and size	miR379	Ultracentrifugation	29367765
Human bone marrow	Metastatic breast cancer	Induced dormancy	miR23b	Ultracentrifugation	24985346
Human bone marrow	Cardiomyocytes contractility. (In vitro)	Increased contractility	miR21p	Ultracentrifugation	29449318
Human bone marrow	Leukocytes activation (In vitro)	Decreased inflamatory cytokines in leukocytes	COX2/PGE2	TFF	29076623
Human bone marrow	Glioblastoma	Increased survival in glioma stem cell injected mice	miR-124a	Sucrose cushion	29016843
Human bone marrow	Bronchopulmonary dysplasia	Improved lung architecture	N.D.	OptiPrep	28853608
Human bone marrow	Gastric cancer	Increased gastric cancer cell migratio and invasion	miR-221	ExoQuick-TC	28860826
Human bone marrow	Traumatic brain injury	Increased angiogenesis and neurogenesis	N.D.	ExoQuick-TC	27539657
Human bone marrow	Acute myeloid leukemia	Different patterns of miRNA expression in EVs	miR-26a-5p, miR-101-3p, miR-23b-5p, miR-339-3p, miR-425-5p	ExoQuick-TC	28918518
Human bone marrow	T cell activation	Increased regulatory T cells	N.D.	ExoQuick-TC	27115513
Human bone marrow	Renal fibrosis	Decreases matrix deposition	let-7c	ExoQuick-TC	27203438
Human bone marrow	Status epilepticus	Prevented cognitive and memory impairments	N.D.	Anion exchange resin	28396435
Human dental pulp	Ischemia	Increased angiognesis	Jagged1	Ultracentrifugation	28376567
Human embryo	Osteoarthritis	Impeded cartilage destruction	N.D.	Ultracentrifugation	28807034
Human embryo	Osteochodral defect	Increased cartilage repair	CD73	TFF	29182933
Human embryo	Liver injury	Promoted hepatic regeneration	N.D.	TFF	24915963
Human embryo	Myocardial ischemia	Redued myocardial injury	N.D.	TFF	23399448
Human embryo	T cell activation	Increased anti-inflammatory cytokines	N.D.	TFF	24367916
Human embryo	Osteoarthritis	Reapired cartilage	N.D.	Sucrose cushion	27390028
Human endometrial	Cardiac infarction (In vitro)	Anti-apoptosis, -angiogenesis, and cardioprotection	miR21	Total exosome isolation kit reagents	28170197
Human gingval	Skin defect in diabetes	Promoted healing of diabetic skin	N.D.	Size exclusion column	29163228
Human glioma	Glioma stem cell activation (In vitro)	Increased glioma stem cell tumorigenicity	miR-1587	Sucrose cushion	28855213
Human induced pluripotent stem cell	Hepatic ischemia	Suppressed hepatocyte necrosis and sinusoidal congestion	N.D.	Ultrafiltration	27592404
Human induced pluripotent stem cell	Osteonecrosis	Prevented bone loss in the femoral head	N.D.	Ultracentrifugation	28255275
Human induced pluripotent stem cell	Hepatic ischemia	Suppressed hepatocyte necrosis and sinusoidal congestion	N.D.	ExoQuick-TC	28934733
Human placenta	Hundlimb ischemia	Increased proangiogenic effect	VEGF/miR126	Ultracentrifugation	28433939
Human placenta	Fibroblast activation	Induced stem-related genes in fibloblast	N.D.	Ultracentrifugation	26640165
Human placenta	Auricle ischemic injury	Increased angiogenic capacity of endothelial cells	N.D.	Ultracentrifugation	28974256
Human synovial	Skin defect in diabetes	Promoted wound closures and vascularization	N.D.	Ultracentrifugation	28297576
Human synovial	Osteonecrosis	Prevented osteonecrosis of the femoral head	N.D.	Ultracentrifugation	29230269
Human synovial	Osteoarthritis	Decreased joint wear and cartilage matrix loss	N.D.	Exosome isolation reagent	28042326
Human synovial	Diabetes skin defect	Increased proliferation of fibroblasts and epithelial cells	miR126	Sucrose cushion	28297576
Human synovial	Osteoarthritis	Promoted cartilage tissue regeneration	miR140-5p	Sucrose cushion	28042326
Human umbilical cords	Myocardial infarction	Increased endothelial cell migration and tube formation	PDGF-D	Sucrose cushion	28170176
Human umbilical cords	Skin defect in diabetes	Promoted healing of cutaneous wounds	miR-let-7b	Ultracentrifugation	26386558
Human umbilical cords	Sepsis	Increased survival in mice and decreased inflamatory cytokines in macrophage	miR-146a	Ultracentrifugation	28090688
Human umbilical cords	Virus infection	Suppresed hepatitis C virus RNA replication	miR-let-7f, miR-145, miR-199a, miR-221	Ultracentrifugation	27496568
Human umbilical cords	Skin defect	Reduced scar formation and myofibroblast	miR-21, miR-23a, miR-125b, miR-145	Ultracentrifugation	27388239
Human umbilical cords	Autoimmune uveitis	Reduced the intensity of ongoing experimental autoimmune uveitis	N.D.	Ultracentrifugation	28659587
Human umbilical cords	Ovarian granulosa cell apoptosis	Protected cisplain-induced injury in ovarain granulosa cell	N.D.	Ultracentrifugation	28566720
Human umbilical cords	Hypoxia-ischemia (In vitro)	Anti-apoptosis	miR let-7e, miR let-7a	Ultracentrifugation	29562785
Human umbilical cords	Gastric cancer	Induced drug resistance	N.D.	Sucrose cushion	26091251
Human umbilical cords	Gastric cancer	Promoted proliferative and metastatic potential	N.D.	Sucrose cushion	27513187
Human umbilical cords	Inflammatory bowel dissease	Decreased cells and cytokines in colon tissues	N.D.	Sucrose cushion	28589143
Human umbilical cords	Liver fibrosis	Recovered liver injury	N.D.	Sucrose cushion	23002959
Human umbilical cords	Myocardial ischemia	Recovered cardiac function	N.D.	Sucrose cushion	26106430
Human umbilical cords	Skin burn	Promoted healing of cutaneous wounds	N.D.	Sucrose cushion	25824139
Human umbilical cords	T cell activation	Inhibited T cell proliferation	N.D.	Size exclusion column	28042333
Human umbilical cords	Burn-induced inflammation	Decreased burn-induced inflammation	miR-181c	PureExo® Column	27428420
Human umbilical cords	Treg differentiation	Promoted transformation of monocnuclear cells to Treg	N.D.	PEG6000	29336475
Human umbilical cords	Cisplatin-injured renal tubular epithelial cell (In vitro)	Protected cisplatin-induced injury in renal tubular epithelial cell	14-3-3ζ	Exosome isolation reagent	28943243
Human umbilical cords	Glioblastoma (In vitro)	Decreased proliferation and migration, and increased chemosensitivity	miR124	ExoQuick-TC	29185191
Human umbilical cords	Skin injury	Promoted migration and collagen synthesis	N.D.	exoEasy Maxi kit	28919421
Human umbilical cords	Traumatic brain injury	Suppresed neuroinflammation	N.D.	Anion exchange resin	26699510
Human umbilical cords Mouse adipose	Retinal injury	Reduced damage and apoptosis	N.D.	Ultracentrifugation	27686625
Human umbilical cords Mouse bone marrow	Pulmonary hypertension	Suppressed vascular remodeling and hypoxic pulmonary hypertension	N.D.	Size exclusion column	23114789
Human/mouse adipose	Liver fibrosis	Inhibited fibrosis	miR122	ExoQuick-TC	28544786
Human/mouse adipose	Hepatocarcinoma	Inhibited tumor growth	miR122	ExoQuick-TC	26514126
Marrow stromal cells	Glioma	Inhibited tumor growth	miR146b	ExoQuick-TC	23419525
Mouse adipose	Liver fibrosis	Increased autophagy	miR 181-5p	ExoQuick-TC	28382720
Mouse bone marrow	Pancreatic cancer	Promoted anti-tumor effect	N.D.	Ultracentrifugation	25084218
Mouse bone marrow	Myocardial infarction	Promoted cardiac protection	miR-210	Ultracentrifugation	29141446
Mouse bone marrow	Autoimmune hepatitis	Recovered liver injury	miR-223	Ultracentrifugation	29145157
Mouse bone marrow	Sepsis	Recovered cardiac function	miR-223	Ultracentrifugation	26348153
Mouse bone marrow	Acute kidney injury	Recovered renal injury	CCR2	Ultracentrifugation	27843457
Mouse bone marrow	Fibroblast activation	Enhanced fiblobalst growth and migration	N.D.	Ultracentrifugation	25867197
Mouse bone marrow	Liver injury	Suppressed ALT production and necrosis	N.D.	Ultracentrifugation	29259699
Mouse bone marrow	Necrotizing enterocolitis	Decreased the incidence and severity of necrotizing enterocolitis	N.D.	Ultracentrifugation	27015901
Mouse bone marrow	Osteoarthritis	Protected cartilage and bone from degradation	N.D.	Ultracentrifugation	29176667
Mouse bone marrow	Cadiac infarction	Decreased cardiac fibrosis	miR22	ExoQuick-TC
Mouse bone marrow	Systemic sclerosis	Increased osteogenesis and decreased adipogenesis	miR151-5p	Ultracentrifugation	29549263
Mouse bone marrow	Hematopoietic cells (In vitro)	Decreased autophagy and rejuvenating effects depending on age	miR17, miR34a (negative effect), RNA (positive effect)	Ultracentrifugation	29230885
Mouse bone marrow	Hindlimb ischemia	Recovered blood perfusion and promoted angiogenesis	miR210-3p, VEGF	OptiPrep	28837823
Mouse bone marrow	Gastric cancer	Proliferation & migration ↑	UBR2	ExoQuick-TC	28895255
Mouse bone marrow	Breast cancer	Decreased angiogenesis	miR-16	ExoQuick-TC	24391924
Mouse bone marrow	Kidney transplantation	Increased graft survival	miR146a	ExoQuick-TC	28963073
Mouse bone marrow	Alzheimer's disease	Prevented cognitive decline	miR21	ExoQuick-TC	28970251
Mouse embryo	Angiogenesis	Increased angiogenic capacity of endothelial cells	miR-30b	ExoQuick-TC	28423355
Mouse islet	Nonobese diabetes	Activated autoreactive B and T cells	N.D.	Ultracentrifugation	24170696
Pig bone marrow	Synovitis	Decreased numbrs in synovial lymphocytes with downregulation of cytokines	N.D.	Ultrafiltration	28377922
Rabbit bone marrow	Femoral head necrosis	Ptomoted bone gereration and neovascularization	N.D.	Exosome isolation reagent	28877384
Rat adipose	Hepatocellular carcinoma	Decreased tumor growth and promoted natural killer T cell antitumor response	N.D.	Ultracentrifugation	26345219
Rat adipose	Myocardial ischemia	Antagonized myocardial apoptosis	N.D.	Ultracentrifugation	28582278
Rat adipose	Erectile function of diabetes	Recovered diabetic erectile dysfunction	miR-126, miR-130a, miR-132, miR-let7b, miR-let7c	ExoQuick-TC	29057541
Rat bone marrow	Cortinal neurons activation (In vitro)	Increased axonal growth	miR-17-92	Ultracentrifugation	26993303
Rat bone marrow	Colitis	Attenuated colon inflammation	N.D.	Ultracentrifugation	26469068
Rat bone marrow	Acute kidney injury	Decreased inflammation	N.D.	Ultracentrifugation	22970165
Rat bone marrow	Middle cerebral artery occlusion	Promoted neurite outgrowth	miR-133b	Ultracentrifugation	22605481
Rat bone marrow	Middle cerebral artery occlusion	Improved functional recovery in stroke	N.D.	Ultracentrifugation	23963371
Rat bone marrow	Spinal cord injury	Tageting to M2-type macrophages	N.D.	Ultracentrifugation	29293592
Rat bone marrow	Spinal cord injury	Attenuated cell apoptosis and inflammation in spinal cord	N.D.	Ultracentrifugation	28665182
Rat bone marrow	Colitis	Decreased colitis-associated fibrosis	miR200b	Ultracentrifugation	28370348
Rat bone marrow	Acute miocardial infarction	Increased cardiac function	miR133	Ultracentrifugation	29178928
Rat bone marrow	Renal fibrosis (In vitro)	TGF beta-induced epithelial-mesenchymal transition in HK2 cells	miR 294, miR 133b-3p	Ultracentrifugation	26415502
Rat bone marrow	Stroke	Neuroprotection	miR133b	OptiPrep	23630198
Rat bone marrow	Myocardial ischemia	Reduced H2O2-induced ROS production and apoptosis	N.D.	Exosome isolation reagent	28848091
Rat bone marrow	Myocardial infarction	Improved cardiac function and reduced infarction size	miR-19a	ExoQuick-TC	25590961
Rat bone marrow	Myocardial infarction	Preserved cardiac performance	N.D.	ExoQuick-TC	26646808
Rat bone marrow	Intracerebral hemorrhage	Neuroprotection	miR133b	ExoQuick-TC	29455449
Rat bone marrow	Cardiomyocyte (In vitro)	Survival to hypoxia in cardiomyocytes	miR221	ExoQuick-TC	24015301
Rat bone marrow	Ischemic cardiomyopathy (In vitro)	Reduced oxidative injury	miR21	ExoQuick-TC	29444190
